# Supplementary material for: NMR Analysis of Extra Virgin Olive Oil of the Epirus Region of Greece with Emphasis on Selected Phenolic Compounds
Source: Molecules. 2024 Mar 1;29(5):1111. doi: 10.3390/molecules29051111 (PMC10934859; doi:10.3390/molecules29051111)
Supplement: Supplementary file 1 [file molecules-29-01111-s001.zip]

Archive with 1 entries (1 files):
- molecules-2894169-supplementary.pdf
